# Supplementary material for: Transcription Profiles Reveal the Regulatory Synthesis of Phenols during the Development of Lotus Rhizome (Nelumbo nucifera Gaertn)
Source: Int J Mol Sci. 2019 Jun 4;20(11):2735. doi: 10.3390/ijms20112735 (PMC6600570; doi:10.3390/ijms20112735)
Supplement: Supplementary file 1 [file ijms-20-02735-s001.zip]

Archive with 1 entries (1 files):
- ijms-500550-supplementary.xlsx
