# Supplementary material for: Transcription Profiles Reveal the Regulatory Synthesis of Phenols during the Development of Lotus Rhizome (Nelumbo nucifera Gaertn)
Source: Int J Mol Sci. 2019 Jun 4;20(11):2735. doi: 10.3390/ijms20112735 (PMC6600570; doi:10.3390/ijms20112735)
Supplement: Supplementary file 1 [file ijms-20-02735-s001.zip › ijms-500550-supplementary.xlsx]

## Sheet: Sheet1
Gene ID	Nr(Non-Redundant Protein Sequence Database)	Cluster Block
104585744	XP_010241022.1|8.1e-192|PREDICTED: anthocyanidin reductase [Nelumbo nucifera]	5
104587082	XP_010242836.1|0.0e+00|PREDICTED: 4-coumarate--CoA ligase-like 5 [Nelumbo nucifera]	1
104590491	ARQ79447.1|2.6e-294|flavonoid 3',5'-hydroxylase [Nelumbo nucifera]	1
104591893	AGE10597.1|2.6e-208|chalcone synthase [Lonicera japonica]	1
104593362	XP_010251431.1|6.9e-192|PREDICTED: anthocyanidin reductase-like [Nelumbo nucifera]	2
104593770	XP_010252061.1|3.5e-112|PREDICTED: probable chalcone--flavonone isomerase 3 [Nelumbo nucifera]	1
104600622	XP_010261982.1|0.0e+00|PREDICTED: phenylalanine ammonia-lyase-like [Nelumbo nucifera]	1
104601230	XP_010262803.1|1.1e-247|PREDICTED: leucoanthocyanidin reductase-like [Nelumbo nucifera]	10
104601277	XP_002531677.1|0.0e+00|PREDICTED: phenylalanine ammonia-lyase G4 [Ricinus communis]	11
104602160	BAV83004.1|2.4e-210|chalcone synthase [Rhododendron dauricum]	10
